# Supplementary material for: Knowledge, Attitude, and Practices (KAP) Survey among Veterinarians, and Risk Factors Relating to Antimicrobial Use and Treatment Failure in Dairy Herds of India
Source: Antibiotics (Basel). 2021 Feb 22;10(2):216. doi: 10.3390/antibiotics10020216 (PMC7926553; doi:10.3390/antibiotics10020216)
Supplement: Supplementary file 1 [file antibiotics-10-00216-s001.zip]

Archive with 3 entries (3 files):
- Final_Supplementary Table S1.docx
- Final_File S1_Veterinarian Questionnaire.docx
- Supplementary Table S2.docx
